# Supplementary material for: Mitochondrial Impairments in Peripheral Blood Mononuclear Cells of Multiple Sclerosis Patients
Source: Biology (Basel). 2022 Nov 8;11(11):1633. doi: 10.3390/biology11111633 (PMC9687791; doi:10.3390/biology11111633)
Supplement: Supplementary file 1 [file biology-11-01633-s001.zip]

Archive with 1 entries (1 files):
- biology-1978950-supplementary.pdf
